# Supplementary material for: Effects of Parental Internalizing and Externalizing Behavior Problems on Children’s Limbic Brain Structures—An MRI Study
Source: Brain Sci. 2022 Sep 29;12(10):1319. doi: 10.3390/brainsci12101319 (PMC9599765; doi:10.3390/brainsci12101319)
Supplement: Supplementary file 1 [file brainsci-12-01319-s001.zip]

Archive with 1 entries (1 files):
- brainsci-1869780-supplementary.pdf
